# Supplementary material for: Effect of Glycerol Stearates on the Thermal and Barrier Properties of Biodegradable Poly(butylene Adipate-Co-Terephthalate)
Source: Materials (Basel). 2024 Nov 23;17(23):5732. doi: 10.3390/ma17235732 (PMC11642522; doi:10.3390/ma17235732)
Supplement: Supplementary file 1 [file materials-17-05732-s001.zip]

Archive with 1 entries (1 files):
- materials-3316434-supplementary.pdf
